# Supplementary material for: Clear Aligners in the Growing Patient: A Systematic Review
Source: Children (Basel). 2024 Mar 23;11(4):385. doi: 10.3390/children11040385 (PMC11049164; doi:10.3390/children11040385)
Supplement: Supplementary file 1 [file children-11-00385-s001.zip]

Archive with 1 entries (1 files):
- children-2924438-supplementary.pdf
